# Supplementary material for: IL-17 Triggers Invasive and Migratory Properties in Human MSCs, while IFNy Favors their Immunosuppressive Capabilities: Implications for the “Licensing” Process
Source: Stem Cell Rev Rep. 2020 Oct 16;16(6):1266–79. doi: 10.1007/s12015-020-10051-4 (PMC7667142; doi:10.1007/s12015-020-10051-4)
Supplement: Supplementary file 9 — Upregulated mRNAs with a 5-fold change in expression in MSCs cocultured with an MLR. MSCs populations were analyzed after 3 days of culture in the absence (MSCs) or presence (MSCs t) of MLRs separated by a transwell membrane. Results were generated using the Affymetrix Microarrays Platform (PAM). (XLSX 18 kb) [file 12015_2020_10051_MOESM5_ESM.xlsx]

## Sheet: Planilha1
NUMBER	gene_assignment	Gene Symbol	RefSeq	Fold-Change	Fold-Change(CTM T vs. CTM SEM T)
1	NM_000584 // IL8 // interleukin 8 // 4q13-q21 // 3576 /// ENST00000307407 // IL8	IL8	NM_000584	165.075	CTM T up vs CTM SEM T
2	NM_052942 // GBP5 // guanylate binding protein 5 // 1p22.2 // 115362 /// NM_0011	GBP5	NM_052942	162.978	CTM T up vs CTM SEM T
3	NM_005623 // CCL8 // chemokine (C-C motif) ligand 8 // 17q11.2 // 6355 /// ENST0	CCL8	NM_005623	101.287	CTM T up vs CTM SEM T
4	NM_002164 // IDO1 // indoleamine 2,3-dioxygenase 1 // 8p12-p11 // 3620 /// ENST0	IDO1	NM_002164	91.8924	CTM T up vs CTM SEM T
5	NM_001565 // CXCL10 // chemokine (C-X-C motif) ligand 10 // 4q21 // 3627 /// ENS	CXCL10	NM_001565	69.1212	CTM T up vs CTM SEM T
6	NM_014143 // CD274 // CD274 molecule // 9p24 // 29126 /// ENST00000381577 // CD2	CD274	NM_014143	55.457	CTM T up vs CTM SEM T
7	NM_002982 // CCL2 // chemokine (C-C motif) ligand 2 // 17q11.2-q12 // 6347 /// E	CCL2	NM_002982	54.4806	CTM T up vs CTM SEM T
8	NM_000201 // ICAM1 // intercellular adhesion molecule 1 // 19p13.3-p13.2 // 3383	ICAM1	NM_000201	47.7886	CTM T up vs CTM SEM T
9	NM_000963 // PTGS2 // prostaglandin-endoperoxide synthase 2 (prostaglandin G/H s	PTGS2	NM_000963	47.4309	CTM T up vs CTM SEM T
10	NM_001031683 // IFIT3 // interferon-induced protein with tetratricopeptide repea	IFIT3	NM_001031683	46.2692	CTM T up vs CTM SEM T
11	NM_052941 // GBP4 // guanylate binding protein 4 // 1p22.2 // 115361 /// NM_0529	GBP4	NM_052941	44.3806	CTM T up vs CTM SEM T
12	NM_002053 // GBP1 // guanylate binding protein 1, interferon-inducible, 67kDa //	GBP1	NM_002053	43.2554	CTM T up vs CTM SEM T
13	NM_002416 // CXCL9 // chemokine (C-X-C motif) ligand 9 // 4q21 // 4283 /// ENST0	CXCL9	NM_002416	42.286	CTM T up vs CTM SEM T
14	NM_006273 // CCL7 // chemokine (C-C motif) ligand 7 // 17q11.2-q12 // 6354 /// E	CCL7	NM_006273	36.0489	CTM T up vs CTM SEM T
15	NM_002422 // MMP3 // matrix metallopeptidase 3 (stromelysin 1, progelatinase) //	MMP3	NM_002422	34.4704	CTM T up vs CTM SEM T
16	NM_001511 // CXCL1 // chemokine (C-X-C motif) ligand 1 (melanoma growth stimulat	CXCL1	NM_001511	34.389	CTM T up vs CTM SEM T
17	NM_019111 // HLA-DRA // major histocompatibility complex, class II, DR alpha //	HLA-DRA	NM_019111	27.3593	CTM T up vs CTM SEM T
18	NM_002427 // MMP13 // matrix metallopeptidase 13 (collagenase 3) // 11q22.3 // 4	MMP13	NM_002427	23.5794	CTM T up vs CTM SEM T
19	NM_004079 // CTSS // cathepsin S // 1q21 // 1520 /// ENST00000368985 // CTSS //	CTSS	NM_004079	23.2369	CTM T up vs CTM SEM T
20	NM_000161 // GCH1 // GTP cyclohydrolase 1 // 14q22.1-q22.2 // 2643 /// NM_001024	GCH1	NM_000161	22.7862	CTM T up vs CTM SEM T
21	NM_006820 // IFI44L // interferon-induced protein 44-like // 1p31.1 // 10964 ///	IFI44L	NM_006820	20.7316	CTM T up vs CTM SEM T
22	NM_002994 // CXCL5 // chemokine (C-X-C motif) ligand 5 // 4q12-q13 // 6374 /// E	CXCL5	NM_002994	20.599	CTM T up vs CTM SEM T
23	NM_000576 // IL1B // interleukin 1, beta // 2q14 // 3553 /// ENST00000263341 //	IL1B	NM_000576	20.0857	CTM T up vs CTM SEM T
24	NM_032413 // C15orf48 // chromosome 15 open reading frame 48 // 15q21.1 // 84419	C15orf48	NM_032413	20.0392	CTM T up vs CTM SEM T
25	NM_003155 // STC1 // stanniocalcin 1 // 8p21-p11.2 // 6781 /// ENST00000290271 /	STC1	NM_003155	19.7266	CTM T up vs CTM SEM T
26	NM_207398 // GBP7 // guanylate binding protein 7 // 1p22.2 // 388646 /// NM_0041	GBP7	NM_207398	18.9067	CTM T up vs CTM SEM T
27	NM_001547 // IFIT2 // interferon-induced protein with tetratricopeptide repeats	IFIT2	NM_001547	18.8059	CTM T up vs CTM SEM T
28	NM_001143818 // SERPINB2 // serpin peptidase inhibitor, clade B (ovalbumin), mem	SERPINB2	NM_001143818	18.0801	CTM T up vs CTM SEM T
29	NM_003956 // CH25H // cholesterol 25-hydroxylase // 10q23 // 9023 /// ENST000003	CH25H	NM_003956	18.0401	CTM T up vs CTM SEM T
30	NM_006290 // TNFAIP3 // tumor necrosis factor, alpha-induced protein 3 // 6q23 /	TNFAIP3	NM_006290	17.2579	CTM T up vs CTM SEM T
31	NM_145343 // APOL1 // apolipoprotein L, 1 // 22q13.1 // 8542 /// NM_001136540 //	APOL1	NM_145343	17.0316	CTM T up vs CTM SEM T
32	NM_000600 // IL6 // interleukin 6 (interferon, beta 2) // 7p21 // 3569 /// ENST0	IL6	NM_000600	17.0008	CTM T up vs CTM SEM T
33	NM_006528 // TFPI2 // tissue factor pathway inhibitor 2 // 7q22 // 7980 /// ENST	TFPI2	NM_006528	16.5666	CTM T up vs CTM SEM T
34	NM_001024465 // SOD2 // superoxide dismutase 2, mitochondrial // 6q25.3 // 6648	SOD2	NM_001024465	15.6215	CTM T up vs CTM SEM T
35	NM_000064 // C3 // complement component 3 // 19p13.3-p13.2 // 718 /// ENST000002	C3	NM_000064	15.5615	CTM T up vs CTM SEM T
36	NM_002993 // CXCL6 // chemokine (C-X-C motif) ligand 6 (granulocyte chemotactic	CXCL6	NM_002993	15.4129	CTM T up vs CTM SEM T
37	NM_001025159 // CD74 // CD74 molecule, major histocompatibility complex, class I	CD74	NM_001025159	15.293	CTM T up vs CTM SEM T
38	NM_025239 // PDCD1LG2 // programmed cell death 1 ligand 2 // 9p24.2 // 80380 ///	PDCD1LG2	NM_025239	15.0813	CTM T up vs CTM SEM T
39	NM_002125 // HLA-DRB5 // major histocompatibility complex, class II, DR beta 5 /	HLA-DRB5	NM_002125	15.033	CTM T up vs CTM SEM T
40	NM_001002264 // EPSTI1 // epithelial stromal interaction 1 (breast) // 13q13.3 /	EPSTI1	NM_001002264	14.7347	CTM T up vs CTM SEM T
41	NM_002421 // MMP1 // matrix metallopeptidase 1 (interstitial collagenase) // 11q	MMP1	NM_002421	14.7249	CTM T up vs CTM SEM T
42	NM_001710 // CFB // complement factor B // 6p21.3 // 629 /// BC004143 // CFB //	CFB	NM_001710	14.4479	CTM T up vs CTM SEM T
43	NM_003641 // IFITM1 // interferon induced transmembrane protein 1 (9-27) // 11p1	IFITM1	NM_003641	14.0359	CTM T up vs CTM SEM T
44	NM_002198 // IRF1 // interferon regulatory factor 1 // 5q31.1 // 3659 /// ENST00	IRF1	NM_002198	14.006	CTM T up vs CTM SEM T
45	NM_004613 // TGM2 // transglutaminase 2 (C polypeptide, protein-glutamine-gamma-	TGM2	NM_004613	13.6917	CTM T up vs CTM SEM T
46	NM_025079 // ZC3H12A // zinc finger CCCH-type containing 12A // 1p34.3 // 80149	ZC3H12A	NM_025079	13.6118	CTM T up vs CTM SEM T
47	NM_002090 // CXCL3 // chemokine (C-X-C motif) ligand 3 // 4q21 // 2921 /// NM_00	CXCL3	NM_002090	13.2833	CTM T up vs CTM SEM T
48	NM_001144925 // MX1 // myxovirus (influenza virus) resistance 1, interferon-indu	MX1	NM_001144925	13.06	CTM T up vs CTM SEM T
49	NM_000710 // BDKRB1 // bradykinin receptor B1 // 14q32.1-q32.2 // 623 /// ENST00	BDKRB1	NM_000710	12.8866	CTM T up vs CTM SEM T
50	NM_002309 // LIF // leukemia inhibitory factor (cholinergic differentiation fact	LIF	NM_002309	12.6969	CTM T up vs CTM SEM T
51	NM_000593 // TAP1 // transporter 1, ATP-binding cassette, sub-family B (MDR/TAP)	TAP1	NM_000593	12.4238	CTM T up vs CTM SEM T
52	NM_002535 // OAS2 // 2'-5'-oligoadenylate synthetase 2, 69/71kDa // 12q24.2 // 4	OAS2	NM_002535	12.4048	CTM T up vs CTM SEM T
53	NM_002800 // PSMB9 // proteasome (prosome, macropain) subunit, beta type, 9 (lar	PSMB9	NM_002800	12.0881	CTM T up vs CTM SEM T
54	NM_033554 // HLA-DPA1 // major histocompatibility complex, class II, DP alpha 1	HLA-DPA1	NM_033554	11.7645	CTM T up vs CTM SEM T
55	NM_002185 // IL7R // interleukin 7 receptor // 5p13 // 3575 /// ENST00000303115	IL7R	NM_002185	11.7499	CTM T up vs CTM SEM T
56	NM_000096 // CP // ceruloplasmin (ferroxidase) // 3q23-q25 // 1356 /// ENST00000	CP	NM_000096	11.546	CTM T up vs CTM SEM T
57	NM_175739 // SERPINA9 // serpin peptidase inhibitor, clade A (alpha-1 antiprotei	SERPINA9	NM_175739	11.5345	CTM T up vs CTM SEM T
58	NM_030643 // APOL4 // apolipoprotein L, 4 // 22q11.2-q13.2 // 80832 /// NM_14566	APOL4	NM_030643	10.9239	CTM T up vs CTM SEM T
59	NM_022842 // CDCP1 // CUB domain containing protein 1 // 3p21.31 // 64866 /// NM	CDCP1	NM_022842	10.59	CTM T up vs CTM SEM T
60	NM_002124 // HLA-DRB1 // major histocompatibility complex, class II, DR beta 1 /	HLA-DRB1	NM_002124	10.3802	CTM T up vs CTM SEM T
61	NM_017912 // HERC6 // hect domain and RLD 6 // 4q22.1 // 55008 /// NM_001165136	HERC6	NM_017912	10.2599	CTM T up vs CTM SEM T
62	NM_001165931 // RRM2 // ribonucleotide reductase M2 // 2p25-p24 // 6241 /// NM_0	RRM2	NM_001165931	10.0599	CTM T up vs CTM SEM T
63	NM_003810 // TNFSF10 // tumor necrosis factor (ligand) superfamily, member 10 //	TNFSF10	NM_003810	9.90792	CTM T up vs CTM SEM T
64	NM_017554 // PARP14 // poly (ADP-ribose) polymerase family, member 14 // 3q21.1	PARP14	NM_017554	9.79943	CTM T up vs CTM SEM T
65	NM_018284 // GBP3 // guanylate binding protein 3 // 1p22.2 // 2635 /// ENST00000	GBP3	NM_018284	9.48111	CTM T up vs CTM SEM T
66	NM_005328 // HAS2 // hyaluronan synthase 2 // 8q24.12 // 3037 /// ENST0000030392	HAS2	NM_005328	9.44571	CTM T up vs CTM SEM T
67	NM_001874 // CPM // carboxypeptidase M // 12q14.3 // 1368 /// NM_198320 // CPM /	CPM	NM_001874	9.00309	CTM T up vs CTM SEM T
68	NM_005533 // IFI35 // interferon-induced protein 35 // 17q21 // 3430 /// ENST000	IFI35	NM_005533	8.89111	CTM T up vs CTM SEM T
69	NM_022154 // SLC39A8 // solute carrier family 39 (zinc transporter), member 8 //	SLC39A8	NM_022154	8.74084	CTM T up vs CTM SEM T
70	NM_015474 // SAMHD1 // SAM domain and HD domain 1 // 20pter-q12 // 25939 /// ENS	SAMHD1	NM_015474	8.53869	CTM T up vs CTM SEM T
71	NM_020370 // GPR84 // G protein-coupled receptor 84 // 12q13.13 // 53831 /// ENS	GPR84	NM_020370	8.49224	CTM T up vs CTM SEM T
72	NM_004591 // CCL20 // chemokine (C-C motif) ligand 20 // 2q33-q37 // 6364 /// NM	CCL20	NM_004591	8.47463	CTM T up vs CTM SEM T
73	NM_022977 // ACSL4 // acyl-CoA synthetase long-chain family member 4 // Xq22.3-q	ACSL4	NM_022977	8.09527	CTM T up vs CTM SEM T
74	NM_001276 // CHI3L1 // chitinase 3-like 1 (cartilage glycoprotein-39) // 1q32.1	CHI3L1	NM_001276	8.05148	CTM T up vs CTM SEM T
75	NM_001124 // ADM // adrenomedullin // 11p15.4 // 133 /// ENST00000278175 // ADM	ADM	NM_001124	7.64037	CTM T up vs CTM SEM T
76	NM_014314 // DDX58 // DEAD (Asp-Glu-Ala-Asp) box polypeptide 58 // 9p12 // 23586	DDX58	NM_014314	7.55396	CTM T up vs CTM SEM T
77	NM_001198 // PRDM1 // PR domain containing 1, with ZNF domain // 6q21-q22.1 // 6	PRDM1	NM_001198	7.53777	CTM T up vs CTM SEM T
78	NM_001995 // ACSL1 // acyl-CoA synthetase long-chain family member 1 // 4q34-q35	ACSL1	NM_001995	7.50697	CTM T up vs CTM SEM T
79	NM_001012631 // IL32 // interleukin 32 // 16p13.3 // 9235 /// NM_004221 // IL32	IL32	NM_001012631	7.44169	CTM T up vs CTM SEM T
80	NM_022168 // IFIH1 // interferon induced with helicase C domain 1 // 2q24 // 641	IFIH1	NM_022168	7.37671	CTM T up vs CTM SEM T
81	NM_001150 // ANPEP // alanyl (membrane) aminopeptidase // 15q25-q26 // 290 /// E	ANPEP	NM_001150	7.1286	CTM T up vs CTM SEM T
82	NM_013332 // C7orf68 // chromosome 7 open reading frame 68 // 7q32.1 // 29923 //	C7orf68	NM_013332	7.07693	CTM T up vs CTM SEM T
83	NM_002038 // IFI6 // interferon, alpha-inducible protein 6 // 1p35 // 2537 /// N	IFI6	NM_002038	6.99842	CTM T up vs CTM SEM T
84	NM_007036 // ESM1 // endothelial cell-specific molecule 1 // 5q11.2 // 11082 ///	ESM1	NM_007036	6.8225	CTM T up vs CTM SEM T
85	NM_018492 // PBK // PDZ binding kinase // 8p21.2 // 55872 /// ENST00000301905 //	PBK	NM_018492	6.73608	CTM T up vs CTM SEM T
86	NM_004585 // RARRES3 // retinoic acid receptor responder (tazarotene induced) 3	RARRES3	NM_004585	6.66578	CTM T up vs CTM SEM T
87	NM_016234 // ACSL5 // acyl-CoA synthetase long-chain family member 5 // 10q25.1-	ACSL5	NM_016234	6.65271	CTM T up vs CTM SEM T
88	NM_001025390 // AMPD3 // adenosine monophosphate deaminase 3 // 11p15 // 272 ///	AMPD3	NM_001025390	6.65109	CTM T up vs CTM SEM T
89	NM_021127 // PMAIP1 // phorbol-12-myristate-13-acetate-induced protein 1 // 18q2	PMAIP1	NM_021127	6.63576	CTM T up vs CTM SEM T
90	NM_152703 // SAMD9L // sterile alpha motif domain containing 9-like // 7q21.2 //	SAMD9L	NM_152703	6.61567	CTM T up vs CTM SEM T
91	NM_001165 // BIRC3 // baculoviral IAP repeat-containing 3 // 11q22 // 330 /// NM	BIRC3	NM_001165	6.44289	CTM T up vs CTM SEM T
92	NM_001218 // CA12 // carbonic anhydrase XII // 15q22 // 771 /// NM_206925 // CA1	CA12	NM_001218	6.44236	CTM T up vs CTM SEM T
93	NM_001548 // IFIT1 // interferon-induced protein with tetratricopeptide repeats	IFIT1	NM_001548	6.43146	CTM T up vs CTM SEM T
94	NM_001146106 // PARP9 // poly (ADP-ribose) polymerase family, member 9 // 3q21 /	PARP9	NM_001146106	6.34403	CTM T up vs CTM SEM T
95	NM_020125 // SLAMF8 // SLAM family member 8 // 1q23.2 // 56833 /// ENST000002897	SLAMF8	NM_020125	6.27894	CTM T up vs CTM SEM T
96	NM_006417 // IFI44 // interferon-induced protein 44 // 1p31.1 // 10561 /// ENST0	IFI44	NM_006417	6.18868	CTM T up vs CTM SEM T
97	NR_027833 // APOL3 // apolipoprotein L, 3 // 22q13.1 // 80833 /// NR_027834 // A	APOL3	NR_027833	6.1768	CTM T up vs CTM SEM T
98	NM_016816 // OAS1 // 2',5'-oligoadenylate synthetase 1, 40/46kDa // 12q24.1 // 4	OAS1	NM_016816	6.11686	CTM T up vs CTM SEM T
99	NM_001004196 // CD200 // CD200 molecule // 3q12-q13 // 4345 /// NM_005944 // CD2	CD200	NM_001004196	5.99395	CTM T up vs CTM SEM T
100	NM_003513 // HIST1H2AB // histone cluster 1, H2ab // 6p21.3 // 8335 /// BC125140	HIST1H2AB	NM_003513	5.96458	CTM T up vs CTM SEM T
101	NM_031419 // NFKBIZ // nuclear factor of kappa light polypeptide gene enhancer i	NFKBIZ	NM_031419	5.93057	CTM T up vs CTM SEM T
102	NM_001114120 // DEPDC1 // DEP domain containing 1 // 1p31.2 // 55635 /// NM_0177	DEPDC1	NM_001114120	5.91796	CTM T up vs CTM SEM T
103	NM_002546 // TNFRSF11B // tumor necrosis factor receptor superfamily, member 11b	TNFRSF11B	NM_002546	5.89815	CTM T up vs CTM SEM T
104	NM_001067 // TOP2A // topoisomerase (DNA) II alpha 170kDa // 17q21-q22 // 7153 /	TOP2A	NM_001067	5.85802	CTM T up vs CTM SEM T
105	NM_152999 // STEAP2 // six transmembrane epithelial antigen of the prostate 2 //	STEAP2	NM_152999	5.84617	CTM T up vs CTM SEM T
106	NM_017631 // DDX60 // DEAD (Asp-Glu-Ala-Asp) box polypeptide 60 // 4q32.3 // 556	DDX60	NM_017631	5.82469	CTM T up vs CTM SEM T
107	NM_000186 // CFH // complement factor H // 1q32 // 3075 /// NM_001014975 // CFH	CFH	NM_000186	5.80766	CTM T up vs CTM SEM T
108	NM_030882 // APOL2 // apolipoprotein L, 2 // 22q12 // 23780 /// NM_145637 // APO	APOL2	NM_030882	5.66183	CTM T up vs CTM SEM T
109	NM_152649 // MLKL // mixed lineage kinase domain-like // 16q23.1 // 197259 /// N	MLKL	NM_152649	5.64995	CTM T up vs CTM SEM T
110	NM_138287 // DTX3L // deltex 3-like (Drosophila) // 3q21.1 // 151636 /// ENST000	DTX3L	NM_138287	5.56355	CTM T up vs CTM SEM T
111	NM_002228 // JUN // jun oncogene // 1p32-p31 // 3725 /// ENST00000371222 // JUN	JUN	NM_002228	5.47443	CTM T up vs CTM SEM T
112	NM_007115 // TNFAIP6 // tumor necrosis factor, alpha-induced protein 6 // 2q23.3	TNFAIP6	NM_007115	5.40593	CTM T up vs CTM SEM T
113	NM_001063 // TF // transferrin // 3q22.1 // 7018 /// NM_021203 // SRPRB // signa	TF	NM_001063	5.40513	CTM T up vs CTM SEM T
114	NM_002119 // HLA-DOA // major histocompatibility complex, class II, DO alpha //	HLA-DOA	NM_002119	5.40028	CTM T up vs CTM SEM T
115	NM_005099 // ADAMTS4 // ADAM metallopeptidase with thrombospondin type 1 motif,	ADAMTS4	NM_005099	5.23768	CTM T up vs CTM SEM T
116	NM_001174166 // SLC16A6 // solute carrier family 16, member 6 (monocarboxylic ac	SLC16A6	NM_001174166	5.21767	CTM T up vs CTM SEM T
117	NM_002203 // ITGA2 // integrin, alpha 2 (CD49B, alpha 2 subunit of VLA-2 recepto	ITGA2	NM_002203	5.16129	CTM T up vs CTM SEM T
118	NM_052952 // DIRC1 // disrupted in renal carcinoma 1 // 2q33 // 116093 /// ENST0	DIRC1	NM_052952	5.15249	CTM T up vs CTM SEM T
119	NM_005110 // GFPT2 // glutamine-fructose-6-phosphate transaminase 2 // 5q34-q35	GFPT2	NM_005110	5.1161	CTM T up vs CTM SEM T
120	NM_033292 // CASP1 // caspase 1, apoptosis-related cysteine peptidase (interleuk	CASP1	NM_033292	5.11092	CTM T up vs CTM SEM T
121	NM_004163 // RAB27B // RAB27B, member RAS oncogene family // 18q21.2 // 5874 ///	RAB27B	NM_004163	5.10961	CTM T up vs CTM SEM T
122	NM_003141 // TRIM21 // tripartite motif-containing 21 // 11p15.5 // 6737 /// ENS	TRIM21	NM_003141	5.10172	CTM T up vs CTM SEM T
123	NM_000623 // BDKRB2 // bradykinin receptor B2 // 14q32.1-q32.2 // 624 /// ENST00	BDKRB2	NM_000623	5.09334	CTM T up vs CTM SEM T
124	NM_012420 // IFIT5 // interferon-induced protein with tetratricopeptide repeats	IFIT5	NM_012420	5.01061	CTM T up vs CTM SEM T
125	NM_006291 // TNFAIP2 // tumor necrosis factor, alpha-induced protein 2 // 14q32	TNFAIP2	NM_006291	5.00225	CTM T up vs CTM SEM T
